# Supplementary material for: Could Immune Checkpoint Disorders and EBV Reactivation Be Connected in the Development of Hematological Malignancies in Immunodeficient Patients?
Source: Cancers (Basel). 2023 Sep 29;15(19):4786. doi: 10.3390/cancers15194786 (PMC10572023; doi:10.3390/cancers15194786)
Supplement: Supplementary file 1 [file cancers-15-04786-s001.zip]

Archive with 1 entries (1 files):
- cancers-2578420-supplementary.pdf
